# Supplementary material for: Phytochemical Profile, Antioxidant Potential, Antimicrobial Activity, and Cytotoxicity of Dry Extract from Rosa damascena Mill
Source: Molecules. 2023 Nov 19;28(22):7666. doi: 10.3390/molecules28227666 (PMC10674922; doi:10.3390/molecules28227666)
Supplement: Supplementary file 1 [file molecules-28-07666-s001.zip]

Archive with 1 entries (1 files):
- molecules-2639499-supplementary.pdf
